# Supplementary material for: Extreme functional specialization of fertile leaves in a widespread fern species and its implications on the evolution of reproductive dimorphism
Source: Ecol Evol. 2024 Jun 29;14(7):e11552. doi: 10.1002/ece3.11552 (PMC11214101; doi:10.1002/ece3.11552)
Supplement: Supplementary file 3 — Data S1 [file ECE3-14-e11552-s001.xlsx]

## Sheet: Metadata
Description of headers in Supporting Data
Headers	Information
FT	Frond Type
VA	Vascular Area
FVA(mm^2)	Fertile Vascular Area
SVA(mm^2)	Sterile Vascular Area
SL (mm)	Sterome Length
FFSL(mm)	Fertile Frond Sterome Length
SFSL (mm)	Sterile Frond Sterome Length
MD	Maximum Diameter
SFTL(mm)	Sterile Frond Tracheid Length
FFTL(mm)	Fertile Frond Tracheid Length
XA(um^2)	Xylem Area
FFXA(um^2)	Fertile Frond Xylem Area
SFXA (um^2)	Sterile Frond Xylem Area
P12	Point at which 12% of tracheids embolized
P50	Point at which 50% of tracheids embolized
P88	Point at which 88% of tracheids embolized
FFstats	Fertile Frond Statistics
SFstats	Sterile Frond Statistics

## Sheet: VascularArea
FT	VA		FVA(mm^2)	SVA(mm^2)			FFstats	SFstats
Fertile	0.639		0.639	0.909		AVG	0.6003	0.8726
Fertile	0.342		0.342	1.023		STDEV	0.129179	0.140235
Fertile	0.634		0.634	0.794		MIN	0.836	1.096
Fertile	0.836		0.836	0.742		MAX	0.342	0.663
Fertile	0.673		0.673	0.663
Fertile	0.573		0.573	1.096
Fertile	0.493		0.493	0.796
Fertile	0.651		0.651	0.787
Fertile	0.628		0.628	0.894
Fertile	0.534		0.534	1.022
Sterile	0.909
Sterile	1.023
Sterile	0.794
Sterile	0.742
Sterile	0.663
Sterile	1.096
Sterile	0.796
Sterile	0.787
Sterile	0.894
Sterile	1.022

## Sheet: Sterome width
FT	SL		FFSL(mm)	SFSL (mm)			FFstats	SFstats
Fertile	0.1498		0.1498	0.09832		AVG	0.190428	0.10562
Fertile	0.1373		0.1373	0.10312		STDEV	0.0330027	0.0203356
Fertile	0.1741		0.1741	0.11642		MIN	0.1373	0.0757
Fertile	0.2104		0.2104	0.09144		MAX	0.2403	0.1413
Fertile	0.1957		0.1957	0.08908
Fertile	0.2403		0.2403	0.11812
Fertile	0.16696		0.16696	0.0757
Fertile	0.19412		0.19412	0.1298
Fertile	0.21124		0.21124	0.0929
Fertile	0.22436		0.22436	0.1413
Sterile	0.09832
Sterile	0.10312
Sterile	0.11642
Sterile	0.09144
Sterile	0.08908
Sterile	0.11812
Sterile	0.0757
Sterile	0.1298
Sterile	0.0929
Sterile	0.1413

## Sheet: Max diameter
FT	MD(um)				FFstats	SFstats
Fertile	57.5			AVG	53.98	68.22
Fertile	48.5			STDEV	9.85075	12.7101
Fertile	48.7			MIN	39.9	48.3
Fertile	71.5			MAX	71.5	92.3
Fertile	39.9
Fertile	52.2
Fertile	57.8
Fertile	68.2
Fertile	48.1
Fertile	47.4
Sterile	48.3
Sterile	53.9
Sterile	70.3
Sterile	70.1
Sterile	63.3
Sterile	92.3
Sterile	60.4
Sterile	76.9
Sterile	68.3
Sterile	78.4

## Sheet: Conduit length
FT	TL		SFTL(mm)	FFTL(mm)						FFstats	SFstats
Fertile	5.074		5.839	4.274					AVG	4.41005	4.49662
Fertile	5.452		5.896	4.652					STDEV	1.74598	1.81041
Fertile	3.477		5.263	2.677					MIN	0.865	1.017
Fertile	8.358		7.641	7.558					MAX	8.919	9.81
Fertile	7.601		4.886	6.801
Fertile	7.5		4.733	6.7
Fertile	2.573		3.398	1.773
Fertile	4.547		5.266	3.747
Fertile	5.453		4.199	4.653
Fertile	6.039		3.507	5.239
Fertile	5.802		3.228	5.002
Fertile	3.167		3.795	2.367
Fertile	4.115		6.239	3.315
Fertile	4.539		4.633	3.739
Fertile	4.505		2.565	3.705
Fertile	2.978		6.409	2.178
Fertile	8.007		5.05	7.207
Fertile	6.346		3.638	5.546
Fertile	7.021		6.888	6.221
Fertile	5.75		3.808	4.95
Fertile	4.871		3.723	4.071
Fertile	5.49		3.416	4.69
Fertile	5.762		2.392	4.962
Fertile	3.663		2.73	2.863
Fertile	9.719		3.494	8.919
Fertile	5.92		3.298	5.12
Fertile	4.557		4.432	3.757
Fertile	8.561		3.458	7.761
Fertile	4.67		6.548	3.87
Fertile	7.972		6.122	7.172
Fertile	6.045		4.919	5.245
Fertile	3.318		6.265	2.518
Fertile	4.21		5.338	3.41
Fertile	2.922		2.201	2.122
Fertile	4.081		5.431	3.281
Fertile	3.279		4.089	2.479
Fertile	4.624		2.638	3.824
Fertile	6.278		2.141	5.478
Fertile	6.47		9.81	5.67
Fertile	1.688		8.572	0.888
Fertile	3.265		4.864	2.465
Fertile	1.665		1.715	0.865
Fertile	3.345		4.685	2.545
Fertile	4.232		2.945	3.432
Fertile	6.672		5.558	5.872
Fertile	5.639		3.014	5.639
Fertile	3.767		3.28	3.767
Fertile	7.698		6.699	7.698
Fertile	6.082		1.017	6.082
Fertile	4.371		3.225	4.371
Fertile	3.72		1.961	3.72
Fertile	4.418		6.963	4.418
Fertile	3.758			3.758
Fertile	4.123			4.123
Fertile	5.548			5.548
Fertile	5.554			5.554
Fertile	3.647			3.647
Fertile	5.089			5.089
Fertile	6.409			6.409
Fertile	5.846			5.846
Fertile	6.631			6.631
Fertile	3.613			3.613
Fertile	2.641			2.641
Fertile	1.869			1.869
Fertile	1.983			1.983
Fertile	6.936			6.936
Fertile	1.91			1.91
Fertile	4.278			4.278
Fertile	3.375			3.375
Fertile	6.097			6.097
Fertile	5.21			5.21
Fertile	2.62			2.62
Fertile	3.619			3.619
Fertile	3.794			3.794
Fertile	4.872			4.872
Fertile	4.076			4.076
Fertile	5.142			5.142
Fertile	3.13			3.13
Fertile	2.432			2.432
Fertile	3.533			3.533
Fertile	8.201			8.201
Sterile	5.839
Sterile	5.896
Sterile	5.263
Sterile	7.641
Sterile	4.886
Sterile	4.733
Sterile	3.398
Sterile	5.266
Sterile	4.199
Sterile	3.507
Sterile	3.228
Sterile	3.795
Sterile	6.239
Sterile	4.633
Sterile	2.565
Sterile	6.409
Sterile	5.05
Sterile	3.638
Sterile	6.888
Sterile	3.808
Sterile	3.723
Sterile	3.416
Sterile	2.392
Sterile	2.73
Sterile	3.494
Sterile	3.298
Sterile	4.432
Sterile	3.458
Sterile	6.548
Sterile	6.122
Sterile	4.919
Sterile	6.265
Sterile	5.338
Sterile	2.201
Sterile	5.431
Sterile	4.089
Sterile	2.638
Sterile	2.141
Sterile	9.81
Sterile	8.572
Sterile	4.864
Sterile	1.715
Sterile	4.685
Sterile	2.945
Sterile	5.558
Sterile	3.014
Sterile	3.28
Sterile	6.699
Sterile	1.017
Sterile	3.225
Sterile	1.961
Sterile	6.963

## Sheet: Conduit area
FT	XA(um^2)		FFXA(um^2)	SFXA (um^2)			FFstats	SFstats
Fertile	574		574	583		AVG	491.9	755.5
Fertile	363		363	688		STDEV	108.931	136.518
Fertile	461		461	807		MIN	363	569
Fertile	479		479	923		MAX	728	983
Fertile	486		486	769
Fertile	463		463	983
Fertile	575		575	569
Fertile	728		728	661
Fertile	392		392	735
Fertile	398		398	837
Sterile	583
Sterile	688
Sterile	807
Sterile	923
Sterile	769
Sterile	983
Sterile	569
Sterile	661
Sterile	735
Sterile	837

## Sheet: P88 data
Frond_Type	p88		Fertile P88	Sterile P88		FT	p88	SD
Sterile	1.59		1.53	1.59		Sterile	1.51667	0.0702377
Sterile	1.45		1.43	1.45		Fertile	1.47667	0.0503322
Sterile	1.51		1.47	1.51
Fertile	1.53
Fertile	1.43
Fertile	1.47

## Sheet: P50 data
Frond_Type	p50		Fertile P50	Sterile P50			FT	p50	SD
Sterile	1.45		1.2	1.45			Sterile	1.42333	0.102632
Sterile	1.31		1.12	1.31			Fertile	1.11333	0.090185
Sterile	1.51		1.02	1.51
Fertile	1.2
Fertile	1.12
Fertile	1.02

## Sheet: P12 data
Frond_Type	p12		Fertile P12	Sterile P12		FT	p12	SD
Sterile	1.11		1.2	1.11		Sterile	1.28667	0.197569
Sterile	1.25		1.01	1.25		Fertile	1.07	0.112694
Sterile	1.5		1	1.5
Fertile	1.2
Fertile	1.01
Fertile	1
