# Supplementary material for: Extreme functional specialization of fertile leaves in a widespread fern species and its implications on the evolution of reproductive dimorphism
Source: Ecol Evol. 2024 Jun 29;14(7):e11552. doi: 10.1002/ece3.11552 (PMC11214101; doi:10.1002/ece3.11552)
Supplement: Supplementary file 4 — Data S2 [file ECE3-14-e11552-s002.R]

#Library Packages
library(ggplot2) 
library(ggsignif)
library(tidyverse)
library("scales")
library(lubridate)
library("ggpubr")
library(readxl)
library(dplyr)
library(ggplot2)
library(patchwork)
library(gridExtra)
library(cowplot)
library(grid)
library(survival)
library(fitplc)


#Read in Data
FSPA <- read_excel("D:/FSPA.xlsx")
FSCS <- read_excel("D:/FSCS.xlsx")
FSXS <- read_excel("D:/FSXS.xlsx")
FSSL <- read_excel("D:/FSSL.xlsx")
FTXL <- read_excel("D:/FTXL.xlsx")
FSMD <- read_excel("D:/FSMD.xlsx")
Sample1 <- read_excel("D:/Sample1.xlsx")
Sample2 <- read_excel("D:/Sample2.xlsx")
Sample3 <- read_excel("D:/Sample3.xlsx")
Sample4 <- read_excel("D:/Sample4.xlsx")
Statsp12Graph <- read_excel("D:/Statsp12Graph.xlsx")
Statsp50Graph <- read_excel("D:/Statsp50Graph.xlsx")
Statsp88Graph <- read_excel("D:/Statsp88Graph.xlsx")


#####
#####
#####ANATOMY
#####
#####

#Use FSCS excel file, Display vascular area for fertile and sterile
ggplot(FSCS, aes(x=FT, y=VA, color=FT)) + 
  theme_classic()+
  geom_boxplot() +
  geom_point(position = position_jitter(seed = 1, width = 0.1)) +
  xlab("Frond Type") + ylab("Vascular Bundle Area"~(mm^2))+
  labs(color="Legend")+
  theme(text = element_text(size = 20))+
  theme(legend.position="none")+
  scale_colour_manual(values = c("#7B523C", "#A2D8A0"))+
  geom_signif(comparisons = list(c("Fertile", "Sterile")),map_signif_level = TRUE, color="black")

##Conduit diameter by frond type in µm
ggplot(FSXS, aes(x=FT, y=DX, color=FT)) + 
  theme_classic()+
  geom_boxplot() +
  geom_point(position = position_jitter(seed = 1, width = 0.1)) +
  xlab("Frond Type") + ylab("Tracheid Conduit Cross-Sectional Diameter (µm)")+
  labs(color="Legend")+
  theme(legend.position="none")+
  scale_colour_manual(values = c("#7B523C", "#A2D8A0"))+
  theme(text = element_text(size = 20))+
  geom_signif(comparisons = list(c("Fertile", "Sterile")),map_signif_level = TRUE, color="black")

##Largest conduit by frond type
ggplot(FSMD, aes(x=FT, y=MD, color=FT)) + 
  theme_classic()+
  geom_boxplot() +
  geom_point(position = position_jitter(seed = 1, width = 0.1)) +
  xlab("Frond Type") + ylab("Max conduit diam (µm)")+
  labs(color="Legend")+
  theme(legend.position="none")+
  scale_colour_manual(values = c("#7B523C", "#A2D8A0"))+
  theme(text = element_text(size = 20))+
  geom_signif(comparisons = list(c("Fertile", "Sterile")),map_signif_level = TRUE, color="black")

#Use FSXS excel file, Display xylem area for fertile and sterile
ggplot(FSXS, aes(x=FT, y=AX, color=FT)) + 
  theme_classic()+
  geom_boxplot() +
  geom_point(position = position_jitter(seed = 1, width = 0.1)) +
  xlab("Frond Type") + ylab("Xylem area (µm"^2~")")+
  labs(color="Legend")+
  theme(legend.position="none")+
  scale_colour_manual(values = c("#7B523C", "#A2D8A0"))+
  theme(text = element_text(size = 20))+
  geom_signif(comparisons = list(c("Fertile", "Sterile")),map_signif_level = TRUE, color="black")

#Use FSPA excel file, Display parenchyma area for fertile and sterile
ggplot(FSPA, aes(x=FT, y=PA, color=FT)) + 
  theme_classic()+
  geom_boxplot() +
  geom_point(position = position_jitter(seed = 1, width = 0.1)) +
  xlab("Frond Type") + ylab("Parenchyma cell area (µm"^2~")")+
  labs(color="Legend")+
  theme(legend.position="none")+
  scale_colour_manual(values = c("#7B523C", "#A2D8A0"))+
  theme(text = element_text(size = 20))+
  geom_signif(comparisons = list(c("Fertile", "Sterile")),map_signif_level = TRUE, color="black")

#Use FSSL excel file, Display sclerenchyma length area for fertile and sterile
ggplot(FSSL, aes(x=FT, y=SL, color=FT)) + 
  theme_classic()+
  geom_boxplot() +
  geom_point(position = position_jitter(seed = 1, width = 0.1)) +
  xlab("Frond Type") + ylab("Sterome width (mm)")+
  labs(color="Legend")+
  theme(legend.position="none")+
  scale_colour_manual(values = c("#7B523C", "#A2D8A0"))+
  theme(text = element_text(size = 20))+
  geom_signif(comparisons = list(c("Fertile", "Sterile")),map_signif_level = TRUE, color="black")

#Use FTXL excel file, Display xylem length area for fertile and sterile
ggplot(FTXL, aes(x=FT, y=XL, color=FT)) + 
  theme_classic()+
  geom_boxplot() +
  geom_point(position = position_jitter(seed = 1, width = 0.1)) +
  xlab("Frond Type") + ylab("Tracheid Length (mm)")+
  labs(color="Legend")+
  theme(legend.position="none")+
  scale_colour_manual(values = c("#7B523C", "#A2D8A0"))+
  theme(text = element_text(size = 20))+
  geom_signif(comparisons = list(c("Fertile", "Sterile")),map_signif_level = TRUE, color="black")


#####
#####
#####OV
#####
#####


#Load in OV sample data
Samples2 <- rbind(Sample2, Sample3, Sample4)

# Make a graph with the 3 replicates by water potential, inlay boxplot/points of p50, p12, and p88 for fert and sterile leaves
Samples2%>%
  ggplot(., aes(x= (-1*WP_estimated), Perc_tot, color= Leaf_type)) +  geom_path(aes(group=Sample), size=1) +  theme(axis.text.x = element_text(angle = 90, hjust = 1)) + ylab("Vein Embolism (% of Maximum)") + geom_hline(yintercept=50, linetype="dashed", color = "black", size=0.8)  +theme(panel.grid.major = element_blank(), panel.grid.minor = element_blank(),panel.background = element_blank(), axis.line = element_line(colour = "black")) +scale_colour_manual(values = c("#7B523C", "#A2D8A0"))+theme(axis.text=element_text(size=20), axis.title = element_text(size=20), title = element_text(size=20)) +xlab("Leaf Water Potential (-Mpa)")+scale_x_continuous(breaks = scales::pretty_breaks(n = 5))+ guides(color = guide_legend(title = "Leaf Type"))+ theme(legend.position = "top")+ theme(plot.background = element_rect(colour = "black", fill=NA, size=2))

# Create p12, p50, and p88 boxplots

ggplot(Statsp50Graph, aes(x = FT, y = p50, fill = FT)) +
  geom_bar(stat = "identity", position = position_dodge()) +
  geom_errorbar(aes(ymin = p50 - SD, ymax = p50 + SD), position = position_dodge(width = 0.9), width = 0.25) +
  theme_classic() +
  scale_fill_manual(values = c("#7B523C", "#A2D8A0")) +
  theme(legend.position = "none") +
  ylab("Leaf water potential (-Mpa) at 50% Vein embolism") +
  labs(x = NULL) +
  theme(axis.text = element_text(size = 15), axis.title = element_text(size = 15))


ggplot(Statsp12Graph, aes(x = FT, y = p12, fill = FT)) +
  geom_bar(stat = "identity", position = position_dodge()) +
  geom_errorbar(aes(ymin = p12 - SD, ymax = p12 + SD), position = position_dodge(width = 0.9), width = 0.25) +
  theme_classic() +
  scale_fill_manual(values = c("#7B523C", "#A2D8A0")) +
  theme(legend.position = "none") +
  ylab("Leaf water potential (-Mpa) at 12% Vein embolism") +
  labs(x = NULL) +
  theme(axis.text = element_text(size = 15), axis.title = element_text(size = 15))

ggplot(Statsp88Graph, aes(x = FT, y = p88, fill = FT)) +
  geom_bar(stat = "identity", position = position_dodge()) +
  geom_errorbar(aes(ymin = p88 - SD, ymax = p88 + SD), position = position_dodge(width = 0.9), width = 0.25) +
  theme_classic() +
  scale_fill_manual(values = c("#7B523C", "#A2D8A0")) +
  theme(legend.position = "none") +
  ylab("Leaf water potential (-Mpa) at 88% Vein embolism") +
  labs(x = NULL) +
  theme(axis.text = element_text(size = 15), axis.title = element_text(size = 15))


# Model Cumulative Embolism between fertile and sterile
fit_plc_output <- fitplcs(
  dfr = Samples2,
  varnames = c(PLC = "Perc_tot", WP = "WP_estimated"),
  model = "Weibull",
  x = 50,
  group = "Leaf_type",
  bootci = TRUE,
  nboot = 999)

coef(fit_plc_output$Fertile)
coef(fit_plc_output$Sterile)

getPx(fit_plc_output$Fertile, X = 50)
getPx(fit_plc_output$Sterile, X = 50)

plot(
  fit_plc_output$Fertile,
  what = 'PLC',
  onepanel = FALSE,
  linecol = "#7B523C",
  legend = FALSE,
  plotdata = FALSE,
  xlim = c(0.5, 2),
  px_ci = "none",
  linelwd = 3,
  citype = "polygon",
  plotPx = FALSE
)

# Add the second line to the existing plot
plot(
  fit_plc_output$Sterile,
  what = 'PLC',
  onepanel = FALSE,
  linecol = "#A2D8A0",
  legend = FALSE,
  plotdata = FALSE,
  xlim = c(0.5, 2),
  px_ci = "none",
  linelwd = 3,
  citype = "polygon",
  plotPx = FALSE,
  add = TRUE
)


# Plot each sample embolism
ggplot(Sample1, aes(x= Elapsed_Time, Perc_tot, color=Leaf_type)) + geom_path(aes(group=Sample), size=1)  + scale_x_datetime(labels = date_format("%H:%M:%S"),date_breaks = "4 hours", date_labels = "%H:%M:%S") +  theme(axis.text.x = element_text(angle = 90, hjust = 1)) + ylab("Vein embolism (% of maximum)") + xlab("Elapsed Time (Hours)")+geom_hline(yintercept=50, linetype="dashed", color = "black", size=0.8) + scale_colour_grey() +theme(panel.grid.major = element_blank(), panel.grid.minor = element_blank(),panel.background = element_blank(), axis.line = element_line(colour = "black")) +theme(axis.text=element_text(size=5), axis.title = element_text(size=12), title = element_text(size=12)) +ggtitle("Sample 1")
ggplot(Sample2, aes(x= Elapsed_Time, Perc_tot, color=Leaf_type)) + geom_path(aes(group=Sample), size=1)  + scale_x_datetime(labels = date_format("%H:%M:%S"),date_breaks = "4 hours", date_labels = "%H:%M:%S") +  theme(axis.text.x = element_text(angle = 90, hjust = 1)) + ylab("Vein embolism (% of maximum)") + xlab("Elapsed Time (Hours)")+geom_hline(yintercept=50, linetype="dashed", color = "black", size=0.8) + scale_colour_grey() +theme(panel.grid.major = element_blank(), panel.grid.minor = element_blank(),panel.background = element_blank(), axis.line = element_line(colour = "black")) +theme(axis.text=element_text(size=5), axis.title = element_text(size=12), title = element_text(size=12)) +ggtitle("Sample 2")
ggplot(Sample3, aes(x= Elapsed_Time, Perc_tot, color=Leaf_type)) + geom_path(aes(group=Sample), size=1)  + scale_x_datetime(labels = date_format("%H:%M:%S"),date_breaks = "4 hours", date_labels = "%H:%M:%S") +  theme(axis.text.x = element_text(angle = 90, hjust = 1)) + ylab("Vein embolism (% of maximum)") + xlab("Elapsed Time (Hours)")+ geom_hline(yintercept=50, linetype="dashed", color = "black", size=0.8) + scale_colour_grey() +theme(panel.grid.major = element_blank(), panel.grid.minor = element_blank(),panel.background = element_blank(), axis.line = element_line(colour = "black")) +theme(axis.text=element_text(size=5), axis.title = element_text(size=12), title = element_text(size=12)) +ggtitle("Sample 3")
ggplot(Sample4, aes(x= Elapsed_Time, Perc_tot, color=Leaf_type)) + geom_path(aes(group=Sample), size=1)  + scale_x_datetime(labels = date_format("%H:%M:%S"),date_breaks = "4 hours", date_labels = "%H:%M:%S") +  theme(axis.text.x = element_text(angle = 90, hjust = 1)) + ylab("Vein embolism (% of maximum)") + xlab("Elapsed Time (Hours)")+geom_hline(yintercept=50, linetype="dashed", color = "black", size=0.8) + scale_colour_grey() +theme(panel.grid.major = element_blank(), panel.grid.minor = element_blank(),panel.background = element_blank(), axis.line = element_line(colour = "black")) +theme(axis.text=element_text(size=5), axis.title = element_text(size=12), title = element_text(size=12)) +ggtitle("Sample 4")


# Combine all samples into a single figure
grid <- grid.arrange(PS1, PS2, PS3, PS4, nrow = 1, ncol = 4,
                     left = textGrob("Vein embolism (% of maximum)", rot = 90, gp = gpar(fontsize = 20)),
                     bottom = textGrob("Elapsed Time (Hours)", gp = gpar(fontsize = 20)))
